# Supplementary material for: Identification of High-Risk Human Papillomavirus DNA, p16, and E6/E7 Oncoproteins in Laryngeal and Hypopharyngeal Squamous Cell Carcinomas
Source: Viruses. 2021 May 27;13(6):1008. doi: 10.3390/v13061008 (PMC8229053; doi:10.3390/v13061008)
Supplement: Supplementary file 1 [file viruses-13-01008-s001.zip]

Archive with 1 entries (1 files):
- viruses-1234457-supplementary.pdf
